# Supplementary material for: Digoxin Derivatives Sensitize a Saccharomyces cerevisiae Mutant Strain to Fluconazole by Inhibiting Pdr5p
Source: J Fungi (Basel). 2022 Jul 25;8(8):769. doi: 10.3390/jof8080769 (PMC9330353; doi:10.3390/jof8080769)
Supplement: Supplementary file 1 [file jof-08-00769-s001.zip]

Archive with 1 entries (1 files):
- jof-1815425-supplementary.pdf
